# Supplementary material for: Impact of Lactic Acid Bacteria Fermentation on Phenolic Compounds and Antioxidant Activity of Avocado Leaf Extracts
Source: Antioxidants (Basel). 2023 Jan 28;12(2):298. doi: 10.3390/antiox12020298 (PMC9952674; doi:10.3390/antiox12020298)
Supplement: Supplementary file 1 [file antioxidants-12-00298-s001.zip]

Archive with 1 entries (1 files):
- antioxidants-2167187-supplementary.pdf
